# Supplementary material for: Inconsistency in the Association Between Proton Pump Inhibitor Use and Dementia Risk: An Updated Meta-Analysis
Source: Brain Sci. 2026 Jan 29;16(2):159. doi: 10.3390/brainsci16020159 (PMC12938945; doi:10.3390/brainsci16020159)
Supplement: Supplementary file 1 [file brainsci-16-00159-s001.zip]

Archive with 1 entries (1 files):
- brainsci-4062297-supplementary.pdf
